# Supplementary material for: Identification and Confirmation of Virulence Factor Production from Fusarium avenaceum, a Causal Agent of Root Rot in Pulses
Source: J Fungi (Basel). 2024 Nov 26;10(12):821. doi: 10.3390/jof10120821 (PMC11677700; doi:10.3390/jof10120821)
Supplement: Supplementary file 1 [file jof-10-00821-s001.zip]

Archive with 1 entries (1 files):
- jof-3318499-supplementary.pdf
